# Supplementary material for: Does white matter structure relate to hemispheric language lateralization? A systematic review
Source: Brain Commun. 2026 Jan 19;8(1):fcag009. doi: 10.1093/braincomms/fcag009 (PMC12895274; doi:10.1093/braincomms/fcag009)
Supplement: fcag009_Supplementary_Data [file fcag009_supplementary_data.zip]

Archive with 5 entries (5 files):
- Supplementary Tables 1 and 2.docx
- Supplementary Tables 3 to 5.docx
- Supplementary Table 6.xlsx
- Supplementary Table 7.xlsx
- Supplementary Table 8.xlsx
