# Supplementary material for: Does white matter structure relate to hemispheric language lateralization? A systematic review
Source: Brain Commun. 2026 Jan 19;8(1):fcag009. doi: 10.1093/braincomms/fcag009 (PMC12895274; doi:10.1093/braincomms/fcag009)
Supplement: fcag009_Supplementary_Data [file fcag009_supplementary_data.zip › Supplementary Table 7.xlsx]

## Sheet: Sheet1
per	DOI	Journal	Year	Author	Taken for data extraction?	Reason for exclusion	Results	Population	Males	Sex as a covariate	Sex distribution (M:F)	Predominance	Age	Healthy?	Illness	Handedness	Language	`What MRI was used?	Handedness as covariate	Functional laterality?	Method	Voxel size fMRI	Voxel size diffusion MRI	Language task	Phonology/semantics?	Difficulty of task	Difficulty of baseline	Resulting difficulty	Regions used to determine dominance	LI threshold for determinance	Language dominance	% of left	LLD	RLD	BLD	Atypical group present?	DTI?	Method	Deterministic/probabilistic	Diffusion metrics examined	Approach	Both?	Callosal?	Cingulum?	Long Association	U-fibers	Projection fibres	Dorsal/ventral?	Significant tract
Multimodal assessment of hemispheric lateralization for language and its relevance for behavior.	10.1016/j.neuroimage.2016.08.018	Neuroimage, 142, 351-370.	2016	Piervincenzi, C., Petrilli, A., Marini, A., Caulo, M., Committeri, G., & Sestieri, C.	Yes		A strong negative relationship was observed between measures of functional (inter-hemispheric) and anatomical (lateralization of the direct AF segment) connectivity, which might reflect the role of anatomical lateralization in shaping inter-hemispheric communication. Instead, no significant relationship was found between HLL measures of task-evoked activity and either anatomical or functional con…	20	10 (50%)	No	1:1	Balanced	25.33	Yes	NA	All right handed (100%)	Italian native	3T	Only right handers	Yes	fMRI	3.59 × 3.59 × 3.59	2 × 2 × 2	Word generation task, verb generation, sentence comprehension task	Phonology and semantics	Word generation task - generation (5), verb generation task - thinking about pronouncing (2), sentence comprehension task - choice (2 choices)	Fixation cross (0)	WGT - generating words; VGT - pronouncing verb; SCT - choosing semantically meaning image	Broca, Wernicke, Geschwind	0	Not indicated	NA	NO	NO	NO	NO	Yes	DTI	Deterministic	FA	ROI	Yes	NO	NO	YES	NO	NO	Dorsal	AF
A combined fMRI and DTI examination of functional language lateralization and arcuate fasciculus structure: Effects of degree versus direction of hand preference.	10.1016/j.bandc.2010.03.004	Brain and cognition, 73(2), 85-92.	2010	Propper, R. E., O’Donnell, L. J., Whalen, S., Tie, Y., Norton, I. H., Suarez, R. O., ... & Golby, A. J.	Yes		A significant positive correlation was found between fMRI LI in Wernicke's area and DTI AFV LI in individuals with crossed laterality of handedness.	26	9 (35%)	No	~1:1.9	Female-predominant	28.54	Yes	NA	8 consistently right handed (31%)	Not provided	3T	Considered in the model	Yes	fMRI	3.75 × 3.75 × 5	2 × 2 × 2.6	Antonym-generation	Semantics	Generative -> think about opposite meaning of the presented word	Fixation cross (0)	Generation (quite difficult)	Voxels with positive t scores within the functional ROIs (IFG, STG, MTG, SMG, AG)	NA	wernicke's area -> all LHD (four individuals with RHD were excluded)	1	yes	NO	NO	NO	Yes	DTI	Deterministic?	Length, volume	ROI	Yes	NO	NO	YES	NO	NO	Dorsal	AF
Analyzing functional, structural, and anatomical correlation of hemispheric language lateralization in healthy subjects using functional MRI, diffusion tensor imaging, and voxel-based morphometry	10.4103/0028-3886.152634	Neurology India, 63(1), 49.	2015	James, J. S., Kumari, S. R., Sreedharan, R. M., Thomas, B., Radhkrishnan, A., & Kesavadas, C.	Yes		Positive correlation was found between AF, ILD, no correlation was found in IFOF and UF	57	39 (68%)	No	~2.2:1	Strongly male-predominant	15-40	Yes	NA	51 right-handers (89%)	Not provided	1.5T	No	Yes	fMRI	3.9 × 3.9 × 3 mm	1.2 × 1.2 × 3.5	Visual verb generation (VG), syntactic task (ST), semantic decision task, and word pair task	Both	Not explicitly explain!!!	Checker board (0)	Not explained properly and not referenced (must be difficult i guess)	Whole brain?	0	43 LLD, 6RLD, 8 BLD	0.75	YES	YES	YES	NO	Yes	DTI	Deterministic	FA, MD, fibre tract volumes, relative fibre density	ROI	Yes	NO	NO	YES	NO	NO	Both	AF, ILF, UF, IFOF
Anatomy and lateralization of the human corticobulbar tracts: an fMRI-guided tractography study.	10.1007/s00429-015-1104-x	Brain Structure and Function, 221, 3337-3345.	2016	Liégeois, F. J., Butler, J., Morgan, A. T., Clayden, J. D., & Clark, C. A.	Yes		No significant correlation was found between the LI of the mean FA of the corticobulbar tracts and the LI of Broca’s area	18	9 (50%)	No	1:1	Balanced	24.63	Yes	NA	All right-handed (100%)	Native English	1.5T	All right handed	Yes	fMRI	3x3x3	2.5x2.5x2.5	Verb generation, syllable repetition	Both	Verb generation - generative (generate single verbs that are semantically related to heard nouns); syllable repetition -> repeating sylables (monosyllabic task and multisykllabic task)	Rest and do nothing (0)	Verb generation - generative; syllable repetition -> repetition corresponding to movements of different face structures such as tong lips and jaw	Broca's area	0.2	Verb generation: 14 LLD, 2 BLD, RLD; Lalala task: 7 LLD, 6 BLD, 4 RLD; Papapa task: 7 LLD, 5 BLD, 4 RLD; Pataka language: 9 LLD, 2 BLD, 6 RLD	Verb generation: 82%; Lalala: 41%; Papapa: 41%; Pataka: 53%	YES	YES	YES	NO	Yes	DTI	Probabilistic	FA	Whole brain	Yes	No	No	No	No	Yes	NA	corticobulbar tracts
Callosal tracts and patterns of hemispheric dominance: A combined fMRI and DTI study	10.1016/j.neuroimage.2010.09.072	Neuroimage, 54(2), 779-786.	2011	Häberling, I. S., Badzakova-Trajkov, G., & Corballis, M. C.	Yes		Analyses of the microstructure of the identified callosal segments revealed that atypical hemispheric dominance for language was associated with high anisotropic diffusion through the corpus callosum as a whole. This effect was most evident in participants with crowding of both functions to the right. The enhanced anisotropic diffusion in atypical hemispheric dominance implies that in these indiv…	60	30 (50%)	Yes	1:1	Balanced	22	YES	no	35 right handers (58%)	Not provided	1.5T	Yes (covariates)	Yes	fMRI	3 × 3 × 3	1.8 × 1.8 × 3 mm	Word generation task	Phonology	Generative -> silently generate as many words as possible beginning with designated letter, participants were asked to avoid names and same word wth simialr endings (making it more difficult)	Fixation cross (0)	Generative with conditions -> hard	Whole hemisphere?	0.1	51 LLD, 1 BLD, 8 RLD	0.85	YES	YES	YES	NO	YES	DTI	Probabilistic	FA	ROI	YES	YES	NO	NO	NO	NO	NA	Corpus callosum
Fiber density asymmetry of the arcuate fasciculus in relation to functional hemispheric language lateralization in both right-and left-handed healthy subjects: a combined fMRI and DTI study.	10.1016/j.neuroimage.2006.12.041	Neuroimage, 35(3), 1064-1076.	2007	Vernooij, M. W., Smits, M., Wielopolski, P. A., Houston, G. C., Krestin, G. P., & van der Lugt, A.	Yes		Mean RFD of the AF was significantly higher on the left than on the right side, and this was irrespective of functional language lateralization. In right-handed, but not in left-handed subjects, a significant correlation was seen between overall functional hemispheric lateralization and the RFD asymmetry index of the AF. The correlation of the RFD asymmetry index of the AF in this subgroup was ev…	20	9 (45%)	No	~1:1.2	Balanced	32.8	Yes	NA	7 right handers (35%)	Native Dutch	1.5T	Yes, studied separately	Yes	fMRI	3.75 × 2.50 × 3.5	2.19 × 3.28 × 3.5	Verbal fluency task and verb generation task	Semantics	Generative -> generate a verb that was related semantically to the presented noun (presented every 3s)	HIgh and low tones to engage auditory processing and attention (subject had to listen to the tones attentively)	Only semantic regions excluding attention and auditory processing. Regions for difficulty shouldn't be excluded though. Relatively easy task - one word pernoun	Frontal and parietotemporal activations	0.1	Right handers: 7 LLD, left-handed: 6 LLD, 5 RLD, 2 BLR	Right handers - 100%, left handers - 46%)	YES	YES	YES	NO	Yes	DTI	Probabilistic	Relative fibre density (RFD)	ROI	Yes	NO	NO	YES	NO	NO	Dorsal	Arcuate fasciculus
Fibre-specific laterality of white matter in left and right language dominant people.	10.1016/j.neuroimage.2021.117812	NeuroImage, 230, 117812.	2021	Verhelst, H., Dhollander, T., Gerrits, R., & Vingerhoets, G.	Yes		Forceps minor - correlation. Leftwards lateralisation of arcuate fasciculus regardless of functional lateralisation	61	7 (11%)	No	~1:7.7	Strongly female-predominant	20	Yes	NA	0	Not provided	3T	Only left handers	Yes	fMRI	Not reported (from other paper which states its 1x1x1, but given the acquisition parameters (FOV 210 mm, TR 1070 ms), this is highly unlikely and most likely a reporting error; a resolution of ~2–2.5 mm isotropic is more realistic	2x2x2	Letter fluency task	Phonology	Generative -> generate as many words as possible starting wtih a letter presented in the middle of the screen	Silently repeating the meaningless string "baba" which was projected on the screen	Only regions related to meaningful words are generated. Nothing else. Difficulty should still be the same?	BA44, BA45	0	38 LLD, 23 RLD	0.62	YES	YES	NO	NO	Yes	Fixel-based	Probabilistic	Fibre density (FD), fibre-bundle cross-section (FC), fibre density and cross-section (FDC)	Whole brain	Yes	YES	YES	YES	NO	NO	Dorsal	CC, AF
From structure to function in the lateralized brain: how structural properties of the arcuate and uncinate fasciculus are associated with dichotic listening performance.	10.1016/j.neulet.2014.07.044	Neuroscience Letters, 580, 32-36.	2014	Ocklenburg, S., Schlaffke, L., Hugdahl, K., & Westerhausen, R.	Yes		The left arcuate fasciculus showed a positive correlation between tract volume and fractional anisotropy with the laterality index from the dichotic listening task. The right arcuate fasciculus also exhibited a similar effect. In the uncinate fasciculus, larger tract volume in the right hemisphere was associated with a stronger right ear advantage in the dichotic listening test. Higher mean fract…	29	14 (48%)	No	~1:1.1	Balanced	21.7	Yes	NA	All right -handed (100%)	Native Norwegian	3T	Only right handers	Yes	Dichotic listening	NA	1.72 × 1.72 × 2.4	Syllable presentation stuff	Phonology?	Choice - they had to report which two syllables they heard after each trial	NA	NA	NA	NA	Not indicated (continuous)	NA	NO	NO	NO	NO	Yes	DTI	Deterministic	Volume, FA	ROI	Yes	NO	NO	YES	NO	NO	Both	UF, AF
Greater volumes of a callosal sub-region terminating in posterior language-related areas predict a stronger degree of language lateralization: A tractography study.	10.1371/journal.pone.0276721	Plos one, 17(12), e0276721.	2022	Karpychev, V., Bolgina, T., Malytina, S., Zinchenko, V., Ushakov, V., Ignatyev, G., & Dragoy, O.	Yes		The highest levels of lateralization were found in a section of the CC that connected areas frequently associated with language processing in the posterior temporal cortex. Also, the larger the volume of this CC subregion, the less the right hemisphere contributed to language processing. Comparisong between the f MRI data and corpus callosum measurements revealed that the larger the latter’s volu…	50	18 (36%)	No	~1:1.8	Female-predominant	18-37	Yes	NA	20 (40%)	Native Russian	3T	Yes (covariates)	Yes	fMRI	3 × 3 × 3	2 × 2 × 2	Sentence completion	Semantics	Complete the sentence -> read aloud a visually presented sentence and complete it with semanticaly and grammatically appropriate final word	Read aloud a string of four syllables and repeat the same syllable one more time	Getting rid of motor areas that gets activated when we speak just random stuff, only leaving us with relevant stuff. Difficulty relatively high	Activated regions	LI toolbox adaptive threhsolding	PFC: 40 LLD, 10 RLD, PM-SMA: 39 LLD, 11 RLD, PTOLs: 39 LLD, 11 RLD	PM-SMA and PTOLs: 78%, PFC: 80%	YES	YES	NO	NO	Yes	DTI and Constrained spherical deconvolution	Probabilistic	FA, volume	ROI	Yes	YES	NO	NO	NO	NO	NA	Corpus callosum
Structural perisylvian asymmetry in naturally occurring atypical language dominance	10.1007/s00429-021-02323-7	Structure and Function, 227(2), 573-586.	2022	Gerrits, R., Verhelst, H., Dhollander, T., Xiang, L., & Vingerhoets, G.	Yes		Significant leftwards asymmetry of AF, but not associated with language laterality	63	0.22	No	~1:2.6	Strongly female-predominant	21	Yes	NA	All left-handed (0% right-handed)	Native Dutch	3T	Only left handers	Yes	fMRI	2.5 × 2.5 × 2.5	2 × 2 × 2	Word generation task	Phonology	Generative -> covertly generate different words beginning with a visually presented letter	Repeat nonsense string "baba"	Just phonological stuff excluding nonsense and motor functions used generating words	BA44, BA45	0	39 LLD, 24 RLD	0.62	YES	YES	NO	NO	YES	Fixel-based	Probabilistic	Fibre density and cross section	ROI	YES	NO	NO	YES	NO	NO	Dorsal	AF
Structural white matter asymmetries in relation to functional asymmetries during speech perception and production.	10.1016/j.neuroimage.2013.07.076	Neuroimage, 83, 1088-1097.	2013	Ocklenburg, S., Hugdahl, K., & Westerhausen, R.	Yes		For the silent verb generation task, positive correlations were found between white matter asymmetry in cluster 10 of the arcuate fasciculus and activation asymmetries in frontal regions, as well as positive correlations between white matter asymmetry in cluster 9 of the arcuate fasciculus and activation asymmetries in temporal regions. For the passive listening task, positive correlations were o…	30	14 (47%)	No	~1:1.1	Balanced	21.7	Yes	NA	All right-handed	Native Norwegian	3T	Only right handers	Yes	fMRI	3.4375 × 3.4375 × 5.0	1.72 × 1.72 × 2.4	Silent verb generation task and passive listening task	Both	Silent verb generation -> generative (think of as many words startying with letter); passive listening task -> passive (listening to ten different words)	Resting	Generative and passive	Frontal and temporal lobe	LI-toolbox	23 LHD, 3 RHD out of 26 significant asymmetries (frontal lobe), 13/15 LHD, 2/15 RHD (temporal lobe) - SILENT TASK. PASSIVE LISTENING: 17/24 LHD, 7/24 RHD (frontal lobe), 12/25 LHD, 13/25 RHD (temporal lobe)		YES	Yes	No	No	Yes	DTI	NA	FA	Whole-brain	Yes	No	No	Yes	No	No	Both	AF, UF
The association of macro-and microstructure of the corpus callosum and language lateralisation.	10.1016/j.bandl.2005.07.133	Brain and language, 97(1), 80-90.	2006	Westerhausen, R., Kreuder, F., Sequeira, S. D. S., Walter, C., Woerner, W., Wittling, R. A., ... & Wittling, W.	Yes		subjects with extreme leftward lateralisation in the investigated language production task showed lower MD than the three other subgroups	89	42 (47%)	Yes	~1:1.1	Balanced	23.8	Yes	NA	42 right handed (47%)	Native German	1.5T	Yes	Yes	fMRI	4 × 4 × 4	1.56 × 1.56 × 3.0	Controlled Word Association Test	Phonology	Generative -> generate different words beginning with a visually presented letter out loud	Instructed to keep their minds blank and focus on the sound of the scanner to avoid thinking about words	Attentive regions excluded, only generative stuff	BA44, BA47	0.3>extreme lateralisation, 0.1> moderate laetrality, etc	65 LLD, 18 BLR, 6 RLD	0.73	YES	YES	YES	NO	YES	DTI	Midsagittal area	Volume, RA	ROI	Yes	YES	NO	NO	NO	NO	NA	CC
White-matter microstructure and language lateralization in left-handers: a whole-brain MRI analysis.	10.1016/j.bandc.2013.05.005	Brain and Cognition, 82(3), 319-328.	2013	Perlaki, G., Horvath, R., Orsi, G., Aradi, M., Auer, T., Varga, E., ... & Janszky, J.	Yes		TBSS analysis showed that language lateralization was neg- atively correlated with MD and positively correlated with FA in the left SLF. Subjects with stronger left-lateralized language function had lower diffusivity and higher anisotropy in the left SLF	18	0 (0%)	Only females	00:18:00	All female	20-25	Yes	NA	All left-handed (0%)	Not provided	3T	Only left handers	Yes	fMRI	2.1 × 2.1 × 4.0	2.0 × 2.0 × 2.0	Verbal fluency	Phonology	Generative -> silently generate differnet words in Hungarian startign with a particular letter without any movements or pronounciation until the word end was announced	Resting	Generative	Frontal lobe	0.2	10 LLD, 1 BLD, 5 RLD	0.63	YES	YES	YES	NO	Yes	DTI	Deterministic?	FA, MD	Whole brain	Yes	No	No	Yes	No	No	Dorsal	SLF
Corpus callosum diffusion and language lateralization in patients with brain tumors: a DTI and fMRI study.	10.1111/jon.12275	Journal of Neuroimaging, 26(2), 224-231.	2016	Tantillo, G., Peck, K. K., Arevalo‐Perez, J., Lyo, J. K., Chou, J. F., Young, R. J., ... & Holodny, A. I.	Yes		Patients who were LD or RD had lower FA in the anterior CC than those who were CD for language. Decreased left-sided lateralization – increased involvement of contralateral hemisphere for Broca’s and Wernicke’s areas in higher versus lower tumour grades. Lateralized versus CD group level analysis showed that CD patients had higher FA in the anterior CC than patients who displayed strong lateraliz…	20	13 (65%)	No	~1.9:1	Male-predominant	48.1	No	Tumours in left hemisphere	19 right-handed (95%)	Native English	3T	No	Yes	fMRI	Not reported	Not reported	Phonemic fluency and verb generation	Both	Phonemic fluency -> generative (silently generate words beginning with the letter presented); verb generation -> geenrative (presented with a noun and silently generated actions words associated with it)	Resting (0)	Generative -> quite difficult	Broca's and Wernicke's area	0.2	For Broca: 8 LHD, 8 BHD, 4 RHD. For Wernicke: 5 LHD, 8 BHD, 7 RHD	Broca: 40%, Wernicke: 25%	YES	YES	YES	NO	Yes	DTI	Midsagittal seeds	FA	ROI	Yes	Yes	No	No	No	No	NA	Corpus callosum
Correlation between Language Organization and Diffusion Tensor Abnormalities in Refractory Partial Epilepsy	10.1111/j.0013-9580.2003.19403.x	Epilepsia, 44(12), 1541-1545.	2003	Briellmann, R. S., Mitchell, L. A., Waites, A. B., Abbott, D. F., Pell, G. S., Saling, M. M., & Jackson, G. D.	Yes		Patients with atypical language organization showed significantly lower average anisotropy values in the left temporal lobe white matter, suggesting microstructural abnormalities in this region.	9	3 (33%)	No	1:2	Female-predominant	Not provided	NO	Epilepsy	Not provided	Not provided	3T	No	Yes	fMRI	Not reported	1.25 × 1.88 × 6	noun-verb generation task	Phonology	Generative (retrieve sielntly as many word as possible starting with that letter)	Fixation cross (0)	Generative	Total activation	0.4	7 LLD, 1 BLD, 1 RLD (2 atypical)	0.78	YES	YES	NO	NO	YES	DTI	NA	Average anisotropy	ROI	YES	NO	NO	NO	NO	NO	NA	Temporal lobe
Hemispheric asymmetries in dorsal language pathway white-matter tracts: A magnetic resonance imaging tractography and functional magnetic resonance imaging study.	10.1177/1971400917720829	The Neuroradiology Journal, 30(5), 470-476.	2017	Silva, G., & Citterio, A.	Yes		Higher left AF FA value in left hemisphere dominant people	24	3 (27%)	No	1:7	Strongly female-predominant	34.5	No	Epilepsy	10 right-handers (91%)	Not provided	1.5T	Only left handers	Yes	fMRI	2.4 × 2.45 × 4	2.0 × 2.04 × 2.6	Association and fluency	Both	Association -> complete the sentence (listen to the phrase and identify the object or concept referred to the phrase they listened to); fluency -> generative (silently generate the the words starting with specific letter)	Resting (0)	Completion of sentences and generative tasks	Activated regions	0.1	10 LHD, 1 BHD	0.91	YES	NO	YES	NO	Yes	DTI	Deterministic	FA	ROI	Yes	No	No	Yes	No	No	Dorsal	AF
Hemispheric asymmetry of the arcuate fasciculus: a preliminary diffusion tensor tractography study in patients with unilateral language dominance defined by Wada test.	https://doi-org.liverpool.idm.oclc.org/10.1007/s00415-008-0005-9	Journal of neurology, 255, 1703-1711.	2008	Matsumoto, R., Okada, T., Mikuni, N., Mitsueda-Ono, T., Taki, J., Sawamoto, N., ... & Ikeda, A.	Yes		In the language dominant hemisphere, the fiber number and volume of the FT tract were significantly larger than in the non-dominant hemisphere. No significant hemispheric difference was observed for the FP tract in terms of fiber number or volume.	24	13 (54%)	No	~1.2:1	Balanced	28.7	No	Epilepsy	19 right handed, 5 left handed	Not provided	3T	No	Yes	WADA	NA	1.7 × 1.7 × 3	NA	NA				NA	NA	21 LLD, 3 RLD	0.86	YES	YES	NO	NO	Yes	DTI	Deterministic	Relative fibre number and volume	ROI	Yes	No	No	Yes	No	No	Dorsal	Arcuate fasciculus (fronto-temporal tract and fronto-parietal tract)
Language hemispheric dominance analyzed with magnetic resonance DTI: Correlation with the Wada test	10.3171/2020.4.JNS20456	Journal of Neurosurgery, 134(6), 1703-1710.	2020	Delgado-Fernández, J., García-Pallero, M. Á., Manzanares-Soler, R., Martín-Plasencia, P., Blasco, G., Frade-Porto, N., ... & Torres, C. V.	Yes		Significant relationship between dominance and AF FA, but nothing in UF. Similarly, the number of fibers in the arcuate fasciculus was greater in the dominant hemisphere than in the nondominant side, but nothing in UF. The length of fibres significant differences between the UF, but nothing in AF. AF and UF volume larger in dominant side	10	5 (50%)	No	1:1	Balanced	39.4	NO	Epilepsy	6 right-handed (60%)	Not provided	1.5t	No	Yes	WADA	NA	parameters reported are inconsistent	NA	NA					NA	6 LLD, 2 BLD, 2 RLD	0.6	YES	YES	YES	NO	YES	DTI	Deterministic	FA, number of fibres, volume, length	ROI	YES	NO	NO	YES	NO	NO	Both	AF, UF
Language lateralization in temporal lobe epilepsy using functional MRI and probabilistic tractography.	10.1111/j.1528-1167.2008.01607.x	Epilepsia, 49(8), 1367-1376.	2008	Rodrigo, S., Oppenheim, C., Chassoux, F., Hodel, J., De Vanssay, A., Baudoin‐Chial, S., ... & Meder, J. F.	Yes		We found a positive correlation between ArcF anisotropy and fMRI-based lateralization indices in right TLE (p < 0.009), but not in left TLE patients. .	12 right TLE, 8 left TLE	13 (65%)	No	~1.9:1	Male-predominant	14-46 years	No	TLE	All right handed (100%)	French	1.5T	Only right handers	Yes	fMRI	3.75 × 3.75 × 5.0	2.5 × 2.5 × 2.5	Verbal fluency, semantic fluency, semantic association	Both	Verbal fluency -> generative (generate words starting with specific letter); semantic fluency -> generative (generate as many words as possible from a given semantic category such as fruits colours etc); semantic association -> generative (one verb is presented and pts were asked to generate appropriate noun for it)	Fix attention to MRI gradient noise	Generative stuff (attention regions excluded)	Lateral IFOF, lateral prefrontal area outside broca, posterior part of middle and superior temporal gyri and inferior parietal lobule	0.1	1 RLD, 3 BLD, 16 LLD (IFG -ALL). IFG right TLE -> 2 BLD, 10 LLD; left TLE -> 1 RLD, 1 BLD, 8 LLD.	Overall: 80%, right TLE - 83%; left TLE -> 80%	YES	YES	YES	NO	Yes	DTI	pROBAbilistic	FA, MD	ROI	YES	NO	NO	YES	NO	NO	Both	AF, IFOF
Meyer's loop asymmetry and language lateralisation in epilepsy.	10.1136/jnnp-2015-311161	Journal of Neurology, Neurosurgery & Psychiatry, 87(8), 836-842.	2016	Nowell, M., Vos, S. B., Sidhu, M., Wilcoxen, K., Sargsyan, N., Ourselin, S., & Duncan, J. S.	Yes		Authors found a correlation between language lateralisation and MLA, with the left language dominant group having anteriorly placed Meyer’s loops on the left side and the non-left language dominant group having anteriorly placed Meyer’s loop on the right side.	57	24 (42%)	No	~1:1.4	Female-predominant	38	No	Epilepsy	42 right-handed (74%)	Not provided	3T	No	Yes	fMRI	3.75 × 3.75 × 2.5	parameters reported are inconsistent	Verbal fluency	Phonology	Generative -> covertly generate different words beginning with a visually presented letter	Fixation cross	Generative	IFG, MFG	NA (LI toolbox)	36 LLD, 21 Atypical	0.63	Yes	No	No	Yes	Yes	Constrained spherical deconvolution	Probabilistic	FA	ROI	Yes	No	No	No	No	Yes	NA	Meyer's loop
Multimodal imaging of language reorganization in patients with left temporal lobe epilepsy	10.1016/j.bandl.2017.03.012	World Neurosurgery.	2017	Chang, Y. H. A., Kemmotsu, N., Leyden, K. M., Kucukboyaci, N. E., Iragui, V. J., Tecoma, E. S., ... & McDonald, C. R.	Yes		In controls, there were no significant associations observed between laterality of fMRI and laterality of cortical thickness or DTI measures. In the patients with LTLE, greater right-lateralized BOLD responses in both the IF and TP regions were associated with greater right-lateralized FA in the ARC.	14 patients, 26 controls	4 patients (29%)	No	~1:3.6 (patients only)	Strongly female-predominant	Patients - 40.1, controls - 36.3	NO	Epilepsy	10 right-handed (71%)	Majority patients are native english speakers	3T	No	Yes	fMRI	3.44 × 3.44 × 2.5	2.5 × 2.5 × 2.5	Event-related semantic judgment task	Semantics	Indicative -> stimuli consisted of 80 novel words that were presented once, 80 false font stimuli and 24 target words (animals). Participants were instructed to respond to the presence of target words by pressing a button.	Fixation cross	Indicate yes or no (this word was mentioned or not). Pretty difficult considering false font words	Temporo-parietal and inferior frontal regions	0.2> for atypical	7 LLD, 6 atypical language dominance	0.5	YES	NO	NO	YES	YES	DTI	Probabilistic	FA, MD	ROI	YES	NO	NO	YES	NO	NO	Both	IFOF, AF
Noninvasive Prediction of Language Lateralization Through Arcuate Fasciculus Tractography in Patients With Low-Grade Gliomas: Correlation With The Wada Test.	10.3389/fonc.2022.936228	Frontiers in Oncology, 12.	2022	Wu, D., Zhang, M., Geng, J., & Chen, X.	Yes	Prediction studies	Patients with RLD had lower AI in AF	21	10 (48%(	No	~1:1.1	Balanced	23-57	No	Glioma	19 (90%)	Not provided	1.5T	No	Yes	WADA	NA	2.0 × 2.0 × 2.7	NA	NA	NA	NA	NA	Na	NA	18 LLD, 3 RLD	0.86	YES	YES	NO	NO	Yes	DTI	Deterministic	Fibre number, volume, FA	ROI	YES	NO	NO	YES	NO	NO	Dorsal	AF
Relationships of language lateralization with diffusion tensor imaging metrics of corpus callosum, tumor grade, and tumors distance to language-eloquent areas in glial neoplasms.	10.1097/RCT.0000000000001103	Journal of Computer Assisted Tomography, 44(6), 956-968.	2020	Timocin, G., Toprak, A., & Aralasmak, A.	Yes		The highest number of tracts in the CC in the left lateralized group. Decreasing number of CC tracts in the bilateralized and more so in right lateralized group. As the tumor grade increased, increased FA values and increased tract number of CC.	42	Not known	Not known	N/A	N/A	13-59	No	Glial neoplasm	100% right handed	Not provided	1.5T	All right handed	Yes	fMRI	FOV not reported	Not reported	Sentence completion, word making, rhyme finding, contrasting meaningful words, verb generation, word grouping, meaningful vocabulary, object recognition, and active speaking tasks	Both	Not much detail	Fixation cross	Not much detail	Not described	Not known	17 LHD, 4 RHD, 21 BHD	0.4	YES	YES	YES	NO	Yes	DTI	Midsagittal seeds	number of tracts, the number of voxel, volume, length, FA, and ADC values	ROI	Yes	Yes	No	No	No	No	NA	Corpus callosum
Temporal lobe white matter asymmetry and language laterality in epilepsy patients	10.1016/j.neuroimage.2009.10.055	Neuroimage, 49(3), 2033-2044.	2010	Ellmore, T. M., Beauchamp, M. S., Breier, J. I., Slater, J. D., Kalamangalam, G. P., O'Neill, T. J., ... & Tandon, N.	Yes		The relative density of the left arcuate and right uncinate fasciculi were significantly correlated with language laterality, as determined by the Wada test. The relative density of the inferior longitudinal fasciculus was not significantly correlated with language laterality.	23	10 (43%)	Yes	~1:1.3	Balanced	18-55	NO	Epilepsy	18 (78%)	Not provided	3T	Yes	Yes	WADA and fMRI	2.75 × 2.75 × 3.0	1.75 × 1.75 × 2.0	A battery of covert language production tasks in visual and auditory domains	Phonology	Naming (the picture), naming (famous faces ), naming (actions), completing (word completion for example finish clea with clean), naming (hear the sentence and name the process described)	Scrambled versions of the visual stimuli OR fixation cross for others	Naming and completing (making sure visual areas are excluded in visual tasks)	Broca's area	0?	19 LLD, 4 RLD	0.83	YES	YES	NO	NO	YES	DTI	Deterministic	FA	ROI	Yes	NO	NO	YES	NO	NO	Both	AF, UF, ILF
Tractography of the arcuate fasciculus in healthy right-handed and left-handed multilingual subjects and its relation to language lateralization on functional MRI.	10.1038/s41598-021-00490-5	Scientific Reports, 11(1), 20936.	2021	Yazbek, S., Hage, S., Mallak, I., & Smayra, T.	Yes		No correlation between the DTI-LI and fMRI-LI, the only subjects who presented corresponding DTI-LI and fMRI-LI were the left-handed subjects with atypical bilateral or right lateralization of language on fMRI.	30	14 (47%)	No	~1:1.1	Balanced (≈1:1)	27.2	NO	Half people - minor brain abnormalities	15 right handers (50%)	English, French, Arabic	3T	Yes	Yes	fMRI	1.875 × 1.875 × 4.5	2 × 2 × 2.6	A visual responsive naming paradigm	Semantics	Naming -> written descriptions of common nouns were presented and participants had to name it	Looking at varying rows of hashtags	Visual stuff excluded, only naming regions named	Whole brain clusters	0.2	22 LLD, 4 BLR, 3 RLD	0.76	YES	YES	YES	NO	YES	DTI	Deterministic	MD, FA	ROI	YES	NO	NO	YES	NO	NO	Dorsal	AF
